# Supplementary material for: Assessment of the Tribological Performance of Electrospun Lignin Nanofibrous Web-Thickened Bio-Based Greases in a Nanotribometer
Source: Nanomaterials (Basel). 2023 Oct 27;13(21):2852. doi: 10.3390/nano13212852 (PMC10649236; doi:10.3390/nano13212852)
Supplement: Supplementary file 1 [file nanomaterials-13-02852-s001.zip]

Archive with 1 entries (1 files):
- nanomaterials-2657696-supplementary.pdf
